# Supplementary material for: Rapid and Sensitive Detection of miRNA Based on AC Electrokinetic Capacitive Sensing for Point-of-Care Applications
Source: Sensors (Basel). 2021 Jun 9;21(12):3985. doi: 10.3390/s21123985 (PMC8226656; doi:10.3390/s21123985)
Supplement: Supplementary file 1 [file sensors-21-03985-s001.zip]

Archive with 1 entries (1 files):
- sensors-1179547-supplementary.pdf
